# Supplementary material for: Expanding the Molecular Genetic Landscape of Dystrophinopathies and Associated Phenotypes
Source: Biomedicines. 2024 Nov 29;12(12):2738. doi: 10.3390/biomedicines12122738 (PMC11727156; doi:10.3390/biomedicines12122738)
Supplement: Supplementary file 1 [file biomedicines-12-02738-s001.zip]

Archive with 5 entries (5 files):
- Supplementary Document S1.pdf
- Supplementary Document S2.pdf
- Supplementary Figure S1.pdf
- Supplementary Figure S2.pdf
- Table S1. Patient classification.xlsx
