# Supplementary material for: Expanding the Molecular Genetic Landscape of Dystrophinopathies and Associated Phenotypes
Source: Biomedicines. 2024 Nov 29;12(12):2738. doi: 10.3390/biomedicines12122738 (PMC11727156; doi:10.3390/biomedicines12122738)
Supplement: Supplementary file 1 [file biomedicines-12-02738-s001.zip › Table S1. Patient classification.xlsx]

## Sheet: Table S1
	Classification based on
Patient	Clinical features	Molecular genetic findings	Myopathological findings	Overall
1	# #	BMD	# #	BMD
2	# #	DMD	* *	DMD
3	# #	DMD	ND	Too young
4	# #	DMD	* *	DMD
5	* *	UNK	* *	Too young
6	* *	DMD	ND	Too young
7	# #	BMD	ND	Too young
8	* * *	DMD	* * *	DMD
9	* * *	DMD	* * *	DMD
10	* *	UNK	* *	Too young
11	* * *	DMD	* *	DMD
12	# #	BMD	ND	BMD
13	* *	BMD	* *	BMD
			Clinical	Myopathological
	BMD:	Mild suspicion: #	LOA >14 AND / OR CK max. >2.000U/l	Dystrophin 1, 2 or 3 mildly reduced AND dystrophic pattern
		Moderate suspicion: # #	LOA >16 AND / OR CK max. >1.000 U/l	Dystrophin 1, 2 or/and 3 positive AND mildly dystrophic pattern
		Strong suspicion: # # #	LOA >18 AND CK max. AND CK max. >500 U/l	Dystrophin 1, 2 and 3 positive AND no clearly dystrophic pattern
	DMD:	Mild suspicion: *	LOA <14 AND CK max. >5.000 U/l	Dystrophin 1-3 negative AND adipocyte proliferation OR increased perimysial connective tissue
		Moderate suspicion: * *	LOA <12 AND CK max. >10.000 U/l	Dystrophin 1-3 strongly reduced AND adipocyte proliferation in combination with increased perimysial connective tissue
		Strong suspicion: * * *	LOA <10 AND CK max. >15.000 U/l	Dystrophin 1-3 negative AND strong adipocyte proliferation in combination with strongly increased perimysial connective tissue
	Overall:	1/2 clinical, 1/4 molecular genetic, 1/4 myopathological findings
	UNK	Unknown
	NA	Not applicable
	ND	Not done
